# Supplementary material for: Total Saponins from Rhizoma Panacis Majoris Promote Wound Healing in Diabetic Rats by Regulating Inflammatory Dysregulation
Source: Int J Mol Sci. 2026 Jan 18;27(2):955. doi: 10.3390/ijms27020955 (PMC12842158; doi:10.3390/ijms27020955)
Supplement: Supplementary file 1 [file ijms-27-00955-s001.zip]

Archive with 1 entries (1 files):
- ijms-4089855-supplementary.pdf
